# Supplementary material for: Acceptance of digital phenotyping linked to a digital pill system to measure PrEP adherence among men who have sex with men with substance use
Source: PLOS Digit Health. 2024 Feb 22;3(2):e0000457. doi: 10.1371/journal.pdig.0000457 (PMC10883553; doi:10.1371/journal.pdig.0000457)
Supplement: S1 Data — (XLSX) [file pdig.0000457.s001.xlsx]

## Sheet: dataset
ptid	age	Gender	PrEP_Status	sexorient	Hispanic/Latino	race_cat	state	education	annualincome	PrEP_duration	PrEP_adherence_cont	daily_PrEP_worry	wearable device	Text SU	Text G daily activities _location	Based on what you know about the digital pill, to what degree would you be willing to participate in a study that uses digital pills to measure how you take your PrEP?	Smartphone data	Self-collected blood work	CAGEScore	Q56_1	Q56_2	Q56_3	Q56_4	Q56_5	Q56_6	Q56_6r	medical_mistrust_score
PTID1001	25	Cisgender male	Yes	Homosexual or "gay"	No	White	California	5 - Some graduate work (no deg	4 - $18,000 to $23	7-12 months	7	0 - not at a	5	1	1	5	1	5	2	1	1	1	2	3	4	2	10
PTID1002	29	Cisgender male	Yes	Homosexual or "gay"	No	White	New Jersey	4 - College degree	7 - $60,000 or mor	More than 1 year	6	0 - not at a	5	5	3	5	4	5	3	1	1	1	1	1	2	4	9
PTID1003	39	Cisgender male	Yes	Homosexual or "gay"	Yes	Ameri	Wisconsin	4 - College degree	6 - $30,000 to $59	1-6 months	7	1 - slighlty	5	5	5	4	5	5	2	1	1	1	1	1	5	1	6
PTID1004	33	Cisgender male	Yes	Homosexual or "gay"	No	Asian	California	3 - Some college (no degree)	5 - $24,000 to $29	More than 1 year	7	2 - moderate	2	2	2	2	1	2	2	3	3	2	3	3	4	2	16
PTID1005	38	Cisgender male	Yes	Homosexual or "gay"	Yes	White	California	3 - Some college (no degree)	3 - $12,000 to $17	More than 1 year	5	2 - moderate	3	3	3	3	3	3	2	2	2	2	3	3	3	3	15
PTID1006	36	Cisgender male	Yes	Homosexual or "gay"	Yes	Other	California	4 - College degree	6 - $30,000 to $59	More than 1 year	6	3 - very muc	5	5	5	5	5	5	2	1	1	1	1	1	4	2	7
PTID1008	34	Cisgender male	Yes	Homosexual or "gay"	No	White	Illinois	3 - Some college (no degree)	6 - $30,000 to $59	More than 1 year	6	2 - moderate	3	1	3	3	4	3	4	3	3	4	3	3	3	3	19
PTID1009	31	Cisgender male	Yes	Homosexual or "gay"	No	White	California	3 - Some college (no degree)	5 - $24,000 to $29	7-12 months	6	1 - slighlty	4	4	4	2	2	3	4	3	2	4	4	2	1	5	20
PTID1010	41	Cisgender male	Yes	Bisexual	No	White	Illinois	6 - Graduate/professional degr	5 - $24,000 to $29	More than 1 year	7	0 - not at a	4	4	4	5	4	4	3	1	1	1	2	3	4	2	10
PTID1011	30	Cisgender male	Yes	Homosexual or "gay"	Yes	White	California	3 - Some college (no degree)	1 - Less than $6,0	7-12 months	7	3 - very muc	4	3	3	4	3	4	4	3	3	3	3	3	3	3	18
PTID1012	24	Cisgender male	Yes	Homosexual or "gay"	No	White	California	4 - College degree	1 - Less than $6,0	More than 1 year	7	2 - moderate	3	4	3	3	4	3	2	2	3	2	2	2	3	3	14
PTID1013	31	Cisgender male	Yes	Homosexual or "gay"	No	Black	Minnesota	3 - Some college (no degree)	6 - $30,000 to $59	More than 1 year	7	1 - slighlty	5	5	5	5	5	5	4	2	1	1	2	1	3	3	10
PTID1014	25	Cisgender male	Yes	Bisexual	No	Ameri	California	3 - Some college (no degree)	3 - $12,000 to $17	More than 1 year	4	2 - moderate	3	4	4	4	3	3	3	4	3	3	3	3	3	3	19
PTID1015	24	Cisgender male	Yes	Homosexual or "gay"	Yes	Other	New York	4 - College degree	7 - $60,000 or mor	Less than 1 month	2	1 - slighlty	5	4	4	5	5	5	2	1	1	1	2	2	4	2	9
PTID1016	46	Cisgender male	Yes	Homosexual or "gay"	No	More	Virginia	6 - Graduate/professional degr	7 - $60,000 or mor	More than 1 year	7	1 - slighlty	4	4	4	5	3	3	3	1	1	1	1	1	5	1	6
PTID1017	47	Cisgender male	Yes	Homosexual or "gay"	Yes	More	California	3 - Some college (no degree)	5 - $24,000 to $29	More than 1 year	7	2 - moderate	5	5	5	5	5	5	2	1	1	1	1	1	4	2	7
PTID1019	39	Cisgender male	Yes	Homosexual or "gay"	No	White	Nevada	6 - Graduate/professional degr	6 - $30,000 to $59	More than 1 year	7	3 - very muc	5	5	3	4	5	5	2	3	2	2	2	4	3	3	16
PTID1020	41	Cisgender male	Yes	Homosexual or "gay"	No	White	Wisconsin	3 - Some college (no degree)	5 - $24,000 to $29	More than 1 year	7	1 - slighlty	3	1	1	3	2	1	4	3	3	2	1	1	2	4	14
PTID1022	44	Cisgender male	Yes	Bisexual	Yes	White	Texas	3 - Some college (no degree)	1 - Less than $6,0	1-6 months	4	2 - moderate	4	1	2	4	4	4	3	5	4	4	2	4	3	3	22
PTID1023	33	Cisgender male	Yes	Bisexual	No	More	Washington	3 - Some college (no degree)	4 - $18,000 to $23	More than 1 year	6	2 - moderate	4	2	1	5	3	3	4	4	4	4	4	4	4	2	22
PTID1024	39	Cisgender male	Yes	Homosexual or "gay"	No	White	Florida	4 - College degree	7 - $60,000 or mor	7-12 months	7	0 - not at a	3	3	2	1	2	2	3	3	5	5	4	4	2	4	25
PTID1025	37	Cisgender male	Yes	Homosexual or "gay"	No	White	Florida	4 - College degree	7 - $60,000 or mor	More than 1 year	7	3 - very muc	2	1	2	2	3	3	4	1	1	1	5	5	1	5	18
PTID1026	39	Cisgender male	Yes	Homosexual or "gay"	No	White	California	6 - Graduate/professional degr	7 - $60,000 or mor	More than 1 year	6	1 - slighlty	2	2	2	2	1	2	4	2	2	2	3	2	2	4	15
PTID1027	31	Cisgender male	Yes	Homosexual or "gay"	No	More	Texas	4 - College degree	7 - $60,000 or mor	More than 1 year	6	0 - not at a	3	3	2	5	5	5	4	1	1	1	1	1	3	3	8
PTID1028	20	Cisgender male	Yes	Homosexual or "gay"	Yes	White	Texas	2 - High schoool or GED	4 - $18,000 to $23	1-6 months	4	1 - slighlty	5	5	5	5	5	5	3	2	2	2	3	3	3	3	15
PTID1029	40	Cisgender male	Yes	Homosexual or "gay"	No	White	Pennsylvania	5 - Some graduate work (no deg	7 - $60,000 or mor	More than 1 year	6	1 - slighlty	1	4	3	1	1	1	2	3	3	3	3	3	3	3	18
PTID1031	67	Cisgender male	Yes	Homosexual or "gay"	No	White	Massachusetts	6 - Graduate/professional degr	7 - $60,000 or mor	More than 1 year	6	3 - very muc	3	4	4	4	4	4	3	2	2	2	2	2	3	3	13
PTID1033	52	Cisgender male	Yes	Bisexual	No	White	New Jersey	4 - College degree	7 - $60,000 or mor	Less than 1 month	7	0 - not at a	3	2	2	2	3	1	2	3	4	4	4	3	4	2	20
PTID1034	51	Cisgender male	Yes	Bisexual	No	White	Minnesota	4 - College degree	7 - $60,000 or mor	More than 1 year	7	0 - not at a	4	3	4	5	4	4	2	1	1	1	1	1	5	1	6
PTID1035	50	Cisgender male	Yes	Homosexual or "gay"	No	White	Florida	3 - Some college (no degree)	2 - $6,000 to $11,	More than 1 year	7	4 - extremel	5	5	5	5	5	5	2	1	1	1	1	1	5	1	6
PTID1037	41	Cisgender male	Yes	Homosexual or "gay"	No	White	Georgia	6 - Graduate/professional degr	7 - $60,000 or mor	More than 1 year	7	0 - not at a	4	4	4	2	4	3	4	1	1	1	1	1	2	4	9
PTID1038	41	Cisgender male	Yes	Homosexual or "gay"	Yes	White	Texas	6 - Graduate/professional degr	7 - $60,000 or mor	More than 1 year	7	3 - very muc	3	2	2	3	3	2	2	1	1	1	1	1	5	1	6
PTID1039	38	Transgender male (female-to-male)	Yes	Other (Specify):	No	White	New York	6 - Graduate/professional degr	3 - $12,000 to $17	More than 1 year	5	1 - slighlty	5	4	2	2	5	5	3	1	1	4	3	4	3	3	16
PTID1040	31	Cisgender male	Yes	Homosexual or "gay"	No	More	Texas	3 - Some college (no degree)	1 - Less than $6,0	More than 1 year	5	2 - moderate	4	5	3	4	3	2	4	2	2	1	5	4	4	2	16
PTID1041	40	Cisgender male	Yes	Homosexual or "gay"	Yes	More	Hawaii	3 - Some college (no degree)	1 - Less than $6,0	1-6 months	7	3 - very muc	5	5	5	5	5	5	3	1	1	1	1	1	3	3	8
PTID1042	32	Cisgender male	Yes	Homosexual or "gay"	No	More	Ohio	6 - Graduate/professional degr	7 - $60,000 or mor	More than 1 year	7	4 - extremel	3	2	2	4	2	5	3	3	3	3	3	3	3	3	18
PTID1043	28	Cisgender male	Yes	Homosexual or "gay"	Yes	Other	Florida	3 - Some college (no degree)	2 - $6,000 to $11,	More than 1 year	7	3 - very muc	3	2	2	3	2	2	3	3	3	3	4	4	3	3	20
PTID1044	27	Cisgender male	Yes	Bisexual	No	White	Oregon	5 - Some graduate work (no deg	6 - $30,000 to $59	More than 1 year	5	3 - very muc	4	4	4	3	4	4	3	2	2	2	3	3	3	3	15
PTID1045	59	Cisgender male	Yes	Homosexual or "gay"	No	White	New York	6 - Graduate/professional degr	7 - $60,000 or mor	More than 1 year	7	1 - slighlty	4	4	4	4	4	2	2	1	1	1	1	1	5	1	6
PTID1046	30	Cisgender male	Yes	Homosexual or "gay"	No	White	Texas	6 - Graduate/professional degr	7 - $60,000 or mor	More than 1 year	7	2 - moderate	1	2	1	1	3	1	3	2	2	2	4	4	3	3	17
PTID1047	37	Cisgender male	Yes	Homosexual or "gay"	No	White	Massachusetts	6 - Graduate/professional degr	7 - $60,000 or mor	More than 1 year	7	0 - not at a	3	4	2	4	2	5	2	1	1	1	1	1	2	4	9
PTID1048	29	Transgender male (female-to-male)	Yes	Homosexual or "gay"	No	White	Pennsylvania	2 - High schoool or GED	6 - $30,000 to $59	More than 1 year	7	2 - moderate	4	4	3	4	3	3	3	2	2	2	2	2	2	4	14
PTID1049	67	Cisgender male	Yes	Bisexual	No	White	Tennessee	6 - Graduate/professional degr	7 - $60,000 or mor	1-6 months	7	2 - moderate	3	4	3	3	3	3	3	1	1	1	1	1	5	1	6
PTID1050	46	Cisgender male	Yes	Homosexual or "gay"	No	White	New York	6 - Graduate/professional degr	7 - $60,000 or mor	More than 1 year	7	4 - extremel	4	4	2	4	3	3	4	3	3	3	2	2	3	3	16
PTID1051	30	Cisgender male	Yes	Homosexual or "gay"	Yes	White	New York	6 - Graduate/professional degr	7 - $60,000 or mor	Less than 1 month	7	2 - moderate	4	3	3	3	3	4	3	1	1	1	2	2	3	3	10
PTID1052	43	Transgender male (female-to-male)	Yes	Homosexual or "gay"	No	Black	California	6 - Graduate/professional degr	6 - $30,000 to $59	7-12 months	3	2 - moderate	3	1	3	5	3	3	2	3	3	3	3	4	2	4	20
PTID1053	28	Cisgender male	Yes	Homosexual or "gay"	No	White	Minnesota	6 - Graduate/professional degr	7 - $60,000 or mor	More than 1 year	7	3 - very muc	4	4	3	1	3	2	4	2	3	4	3	2	1	5	19
PTID1054	30	Cisgender male	Yes	Bisexual	No	White	Mississippi	4 - College degree	7 - $60,000 or mor	More than 1 year	6	4 - extremel	4	2	1	1	3	2	2	2	1	1	3	3	2	4	14
PTID1055	19	Cisgender male	Yes	Homosexual or "gay"	No	White	Wyoming	2 - High schoool or GED	6 - $30,000 to $59	7-12 months	7	3 - very muc	5	5	5	3	5	5	2	1	1	1	1	1	2	4	9
PTID1056	26	Cisgender male	Yes	Homosexual or "gay"	No	White	Kansas	3 - Some college (no degree)	5 - $24,000 to $29	More than 1 year	7	4 - extremel	4	4	4	5	4	2	2	1	1	2	2	1	3	3	10
PTID1057	21	Cisgender male	Yes	Homosexual or "gay"	No	White	New York	4 - College degree	4 - $18,000 to $23	7-12 months	7	3 - very muc	4	4	4	5	4	4	2	2	2	2	2	2	3	3	13
PTID1058	21	Cisgender male	Yes	Homosexual or "gay"	No	White	New Hampshire	3 - Some college (no degree)	1 - Less than $6,0	1-6 months	7	2 - moderate	4	3	2	1	2	3	2	2	2	2	3	3	3	3	15
PTID1059	18	Transgender male (female-to-male)	Yes	Bisexual	No	White	West Virginia	1 - Less than high school	1 - Less than $6,0	7-12 months	5	2 - moderate	3	2	2	3	2	1	3	2	3	3	4	3	2	4	19
PTID1060	37	Cisgender male	Yes	Homosexual or "gay"	No	Asian	Texas	4 - College degree	5 - $24,000 to $29	1-6 months	7	1 - slighlty	3	4	4	4	2	2	2	2	2	2	4	3	2	4	17
PTID1061	42	Cisgender male	Yes	Homosexual or "gay"	No	White	Oregon	3 - Some college (no degree)	5 - $24,000 to $29	7-12 months	5	2 - moderate	5	5	5	5	5	5	4	1	1	1	1	1	3	3	8
PTID1062	21	Cisgender male	Yes	Bisexual	No	White	Louisiana	3 - Some college (no degree)	5 - $24,000 to $29	7-12 months	4	1 - slighlty	3	2	2	2	1	2	3	4	4	3	5	5	2	4	25
PTID1063	50	Cisgender male	Yes	Homosexual or "gay"	No	White	Texas	3 - Some college (no degree)	6 - $30,000 to $59	More than 1 year	4	2 - moderate	4	4	4	4	4	3	3	2	2	2	2	2	4	2	12
PTID1064	19	Cisgender male	Yes	Homosexual or "gay"	No	White	New Jersey	2 - High schoool or GED	1 - Less than $6,0	1-6 months	7	0 - not at a	5	5	3	4	2	4	3	1	1	1	1	1	4	2	7
PTID1065	27	Cisgender male	Yes	Homosexual or "gay"	No	White	Massachusetts	4 - College degree	7 - $60,000 or mor	7-12 months	7	1 - slighlty	4	2	1	4	2	2	3	2	2	1	1	1	3	3	10
PTID1066	25	Cisgender male	Yes	Homosexual or "gay"	No	White	Pennsylvania	4 - College degree	7 - $60,000 or mor	1-6 months	2	1 - slighlty	4	2	2	3	2	1	2	2	2	2	4	2	2	4	16
PTID1067	51	Cisgender male	Yes	Bisexual	No	White	Florida	5 - Some graduate work (no deg	7 - $60,000 or mor	More than 1 year	7	2 - moderate	5	5	4	5	4	3	2	1	1	1	1	1	4	2	7
PTID1068	61	Cisgender male	Yes	Homosexual or "gay"	No	White	New Jersey	4 - College degree	7 - $60,000 or mor	More than 1 year	7	1 - slighlty	2	2	2	2	3	2	2	2	2	2	1	1	5	1	9
PTID1069	28	Cisgender male	Yes	Homosexual or "gay"	Yes	White	Texas	2 - High schoool or GED	5 - $24,000 to $29	More than 1 year	7	0 - not at a	2	2	3	1	5	3	4	3	3	3	1	1	1	5	16
PTID1070	42	Cisgender male	Yes	Homosexual or "gay"	No	White	Georgia	4 - College degree	1 - Less than $6,0	More than 1 year	7	2 - moderate	4	4	4	4	5	4	3	1	1	1	1	1	4	2	7
PTID1071	50	Cisgender male	Yes	Bisexual	No	White	New York	6 - Graduate/professional degr	7 - $60,000 or mor	More than 1 year	7	2 - moderate	3	3	3	4	4	4	3	1	2	1	1	2	3	3	10
PTID1072	41	Cisgender male	Yes	Homosexual or "gay"	No	White	Louisiana	4 - College degree	1 - Less than $6,0	More than 1 year	6	1 - slighlty	4	4	5	4	4	4	3	5	2	1	2	2	4	2	14
PTID1074	43	Cisgender male	Yes	Homosexual or "gay"	No	White	New York	4 - College degree	3 - $12,000 to $17	More than 1 year	7	1 - slighlty	4	3	1	4	1	2	4	2	2	2	2	2	4	2	12
PTID1075	33	Cisgender male	Yes	Bisexual	Yes	White	Florida	6 - Graduate/professional degr	4 - $18,000 to $23	1-6 months	7	0 - not at a	5	5	5	5	5	5	4	1	2	1	1	3	3	3	11
PTID1076	27	Cisgender male	Yes	Homosexual or "gay"	Yes	White	Illinois	6 - Graduate/professional degr	6 - $30,000 to $59	More than 1 year	7	4 - extremel	4	1	1	4	5	5	2	1	1	1	1	1	1	5	10
PTID1077	61	Cisgender male	Yes	Homosexual or "gay"	No	White	Georgia	4 - College degree	7 - $60,000 or mor	More than 1 year	6	3 - very muc	5	4	4	3	2	2	4	2	2	2	2	2	4	2	12
PTID1078	37	Cisgender male	Yes	Homosexual or "gay"	No	White	Ohio	3 - Some college (no degree)	7 - $60,000 or mor	More than 1 year	7	2 - moderate	3	3	3	3	4	2	4	1	1	1	1	3	3	3	10
PTID1079	26	Cisgender male	Yes	Bisexual	No	Asian	California	4 - College degree	7 - $60,000 or mor	1-6 months	7	3 - very muc	3	2	2	2	1	2	4	2	2	2	3	3	3	3	15
PTID1080	64	Cisgender male	Yes	Homosexual or "gay"	No	White	New York	6 - Graduate/professional degr	7 - $60,000 or mor	More than 1 year	1	1 - slighlty	2	3	3	3	3	4	2	2	2	2	2	2	4	2	12
PTID1081	26	Cisgender male	Yes	Homosexual or "gay"	No	White	Ohio	5 - Some graduate work (no deg	2 - $6,000 to $11,	More than 1 year	6	1 - slighlty	4	4	3	3	4	3	2	2	2	1	2	2	3	3	12
PTID1083	48	Cisgender male	Yes	Homosexual or "gay"	No	White	Utah	4 - College degree	7 - $60,000 or mor	More than 1 year	7	1 - slighlty	1	1	2	1	1	1	4	4	3	3	4	4	2	4	22
PTID1084	33	Cisgender male	Yes	Homosexual or "gay"	No	White	Tennessee	6 - Graduate/professional degr	6 - $30,000 to $59	Less than 1 month	6	0 - not at a	4	4	3	4	1	2	4	2	2	2	2	2	3	3	13
PTID1085	29	Cisgender male	Yes	Homosexual or "gay"	Yes	White	District of Columbia	6 - Graduate/professional degr	7 - $60,000 or mor	1-6 months	6	4 - extremel	4	5	5	4	4	4	2	1	1	1	2	2	3	3	10
PTID1086	48	Cisgender male	Yes	Homosexual or "gay"	Yes	White	Texas	6 - Graduate/professional degr	7 - $60,000 or mor	More than 1 year	7	4 - extremel	3	3	2	2	2	3	3	2	3	3	4	5	1	5	22
PTID1088	27	Cisgender male	Yes	Homosexual or "gay"	No	White	Texas	5 - Some graduate work (no deg	7 - $60,000 or mor	7-12 months	7	3 - very muc	5	4	3	5	3	1	2	2	3	3	3	3	3	3	17
PTID1089	44	Cisgender male	Yes	Homosexual or "gay"	No	White	California	4 - College degree	7 - $60,000 or mor	More than 1 year	6	1 - slighlty	4	5	3	3	5	3	2	1	1	1	1	1	4	2	7
PTID1090	34	Cisgender male	Yes	Homosexual or "gay"	No	White	New York	5 - Some graduate work (no deg	7 - $60,000 or mor	7-12 months	7	3 - very muc	1	3	3	2	4	4	3	4	5	4	5	5	1	5	28
PTID1092	32	Cisgender male	Yes	Homosexual or "gay"	No	White	Massachusetts	6 - Graduate/professional degr	7 - $60,000 or mor	More than 1 year	7	0 - not at a	5	1	1	3	2	4	2	2	3	3	4	4	1	5	21
PTID1093	46	Cisgender male	Yes	Homosexual or "gay"	No	White	Maine	2 - High schoool or GED	6 - $30,000 to $59	More than 1 year	7	1 - slighlty	2	2	1	2	2	3	3	3	3	2	3	3	3	3	17
PTID1094	51	Cisgender male	Yes	Bisexual	No	White	Kansas	3 - Some college (no degree)	7 - $60,000 or mor	1-6 months	3	2 - moderate	1	1	1	2	1	1	2	4	4	3	3	4	2	4	22
PTID1095	28	Cisgender male	Yes	Bisexual	No	White	Tennessee	4 - College degree	7 - $60,000 or mor	1-6 months	4	1 - slighlty	3	2	2	2	3	2	2	3	2	2	2	2	3	3	14
PTID1096	26	Transgender male (female-to-male)	Yes	Homosexual or "gay"	No	White	Nebraska	4 - College degree	3 - $12,000 to $17	7-12 months	7	1 - slighlty	4	4	3	4	4	4	3	1	2	2	3	2	3	3	13
PTID1097	22	Cisgender male	Yes	Homosexual or "gay"	No	White	Michigan	4 - College degree	6 - $30,000 to $59	7-12 months	6	3 - very muc	5	4	4	4	4	5	2	1	1	1	2	1	2	4	10
PTID1098	53	Cisgender male	Yes	Homosexual or "gay"	No	White	Colorado	5 - Some graduate work (no deg	2 - $6,000 to $11,	More than 1 year	6	3 - very muc	5	5	5	5	5	4	3	1	1	1	1	1	1	5	10
PTID1099	33	Cisgender male	Yes	Homosexual or "gay"	No	White	Indiana	6 - Graduate/professional degr	7 - $60,000 or mor	More than 1 year	7	0 - not at a	2	2	2	1	2	2	3	1	1	1	1	1	2	4	9
PTID1100	31	Cisgender male	Yes	Homosexual or "gay"	No	White	Florida	3 - Some college (no degree)	3 - $12,000 to $17	1-6 months	5	1 - slighlty	5	4	2	5	4	5	4	1	1	1	1	1	2	4	9
PTID1101	55	Cisgender male	Yes	Bisexual	No	White	Florida	6 - Graduate/professional degr	7 - $60,000 or mor	7-12 months	7	1 - slighlty	3	2	2	3	5	4	3	2	2	2	3	2	2	4	15
PTID1102	34	Cisgender male	Yes	Homosexual or "gay"	No	Black	New York	4 - College degree	7 - $60,000 or mor	More than 1 year	7	2 - moderate	4	2	2	3	2	2	4	4	4	4	3	3	3	3	21
PTID1103	34	Cisgender male	Yes	Homosexual or "gay"	Yes	White	Alabama	3 - Some college (no degree)	6 - $30,000 to $59	1-6 months	7	0 - not at a	2	4	5	3	4	3	3	1	1	1	1	1	1	5	10
PTID1104	26	Transgender male (female-to-male)	Yes	Homosexual or "gay"	No	White	Illinois	4 - College degree	4 - $18,000 to $23	More than 1 year	7	0 - not at a	4	4	3	4	3	3	4	2	2	2	2	2	3	3	13
PTID1106	34	Cisgender male	Yes	Bisexual	Yes	More	Pennsylvania	4 - College degree	6 - $30,000 to $59	More than 1 year	7	3 - very muc	1	1	1	1	2	1	4	4	4	4	5	4	1	5	26
PTID1107	28	Cisgender male	Yes	Homosexual or "gay"	No	Asian	California	6 - Graduate/professional degr	7 - $60,000 or mor	More than 1 year	4	2 - moderate	4	2	1	1	2	2	4	4	4	4	4	4	1	5	25
PTID1108	35	Cisgender male	Yes	Homosexual or "gay"	No	White	Tennessee	4 - College degree	4 - $18,000 to $23	More than 1 year	3	1 - slighlty	4	4	3	2	3	3	2	2	2	2	2	2	3	3	13
PTID1109	37	Cisgender male	Yes	Homosexual or "gay"	Yes	Black	New York	6 - Graduate/professional degr	7 - $60,000 or mor	More than 1 year	7	3 - very muc	5	5	5	5	5	5	3	1	1	1	1	1	1	5	10
PTID1110	44	Cisgender male	Yes	Homosexual or "gay"	Yes	White	New Jersey	4 - College degree	7 - $60,000 or mor	More than 1 year	6	3 - very muc	4	3	4	4	4	3	3	2	2	2	2	2	4	2	12
PTID1112	29	Cisgender male	Yes	Homosexual or "gay"	No	Black	Maryland	4 - College degree	1 - Less than $6,0	More than 1 year	5	1 - slighlty	3	2	3	5	1	3	3	3	4	2	4	3	1	5	21
PTID1113	31	Cisgender male	Yes	Homosexual or "gay"	No	White	New York	4 - College degree	7 - $60,000 or mor	More than 1 year	7	3 - very muc	5	2	2	2	3	3	2	2	2	2	2	2	3	3	13
PTID1115	26	Cisgender male	Yes	Homosexual or "gay"	No	White	Connecticut	5 - Some graduate work (no deg	7 - $60,000 or mor	1-6 months	7	4 - extremel	3	3	3	4	2	3	3	2	2	2	3	2	3	3	14
PTID1116	40	Cisgender male	Yes	Homosexual or "gay"	No	White	California	3 - Some college (no degree)	7 - $60,000 or mor	More than 1 year	6	2 - moderate	5	5	5	5	5	5	3	2	2	2	2	1	3	3	12
PTID1117	42	Cisgender male	Yes	Homosexual or "gay"	No	White	Indiana	3 - Some college (no degree)	2 - $6,000 to $11,	More than 1 year	6	4 - extremel	5	5	5	5	5	5	3	2	2	1	3	3	3	3	14
PTID1118	57	Cisgender male	Yes	Homosexual or "gay"	No	White	Maryland	4 - College degree	7 - $60,000 or mor	More than 1 year	6	3 - very muc	3	3	3	3	3	3	4	2	3	3	3	2	3	3	16
PTID1119	34	Cisgender male	Yes	Homosexual or "gay"	Yes	More	New Mexico	2 - High schoool or GED	2 - $6,000 to $11,	1-6 months	7	4 - extremel	5	5	5	5	5	5	4	1	1	1	1	1	5	1	6
PTID1121	58	Cisgender male	Yes	Bisexual	No	White	Michigan	5 - Some graduate work (no deg	2 - $6,000 to $11,	1-6 months	6	2 - moderate	4	4	3	4	1	3	2	2	2	2	5	4	3	3	18
PTID1122	24	Cisgender male	Yes	Homosexual or "gay"	No	More	Connecticut	6 - Graduate/professional degr	2 - $6,000 to $11,	7-12 months	7	1 - slighlty	4	3	2	2	4	4	2	1	1	1	1	1	4	2	7
PTID1123	23	Cisgender male	Yes	Homosexual or "gay"	Yes	More	Texas	4 - College degree	3 - $12,000 to $17	1-6 months	7	3 - very muc	3	3	2	1	1	4	2	1	1	1	4	4	2	4	15
PTID1124	24	Cisgender male	Yes	Bisexual	No	White	Wisconsin	3 - Some college (no degree)	7 - $60,000 or mor	More than 1 year	7	4 - extremel	5	3	5	5	5	4	3	1	1	1	1	2	2	4	10
PTID1125	57	Cisgender male	Yes	Homosexual or "gay"	No	White	Arizona	4 - College degree	6 - $30,000 to $59	More than 1 year	7	1 - slighlty	2	2	1	1	2	3	2	2	2	2	2	3	3	3	14
PTID1126	29	Cisgender male	Yes	Bisexual	Yes	More	Nevada	3 - Some college (no degree)	1 - Less than $6,0	More than 1 year	7	3 - very muc	2	3	3	1	1	2	2	3	3	2	3	2	2	4	17
PTID1127	32	Cisgender male	Yes	Homosexual or "gay"	No	Black	Iowa	4 - College degree	6 - $30,000 to $59	1-6 months	7	2 - moderate	1	1	1	1	3	3	3	3	4	4	5	5	1	5	26
PTID1128	41	Cisgender male	Yes	Homosexual or "gay"	No	White	Missouri	5 - Some graduate work (no deg	7 - $60,000 or mor	More than 1 year	5	3 - very muc	5	3	2	1	3	1	4	1	1	1	2	1	3	3	9
PTID1129	56	Cisgender male	Yes	Other (Specify):	No	White	West Virginia	6 - Graduate/professional degr	4 - $18,000 to $23	More than 1 year	4	1 - slighlty	3	3	2	5	3	3	2	1	2	2	3	4	2	4	16
PTID1130	31	Cisgender male	Yes	Homosexual or "gay"	No	White	Pennsylvania	3 - Some college (no degree)	4 - $18,000 to $23	1-6 months	7	2 - moderate	5	5	5	5	5	5	4	1	1	1	1	1	5	1	6
PTID1131	32	Cisgender male	Yes	Homosexual or "gay"	No	More	California	5 - Some graduate work (no deg	3 - $12,000 to $17	7-12 months	7	4 - extremel	5	3	3	2	3	3	4	3	3	2	3	5	5	1	17
PTID1132	35	Cisgender male	Yes	Homosexual or "gay"	No	White	South Carolina	6 - Graduate/professional degr	6 - $30,000 to $59	More than 1 year	7	0 - not at a	3	3	2	2	2	3	3	1	1	1	1	1	4	2	7
PTID1133	25	Cisgender male	Yes	Homosexual or "gay"	Yes	More	District of Columbia	4 - College degree	2 - $6,000 to $11,	1-6 months	7	4 - extremel	3	3	4	4	5	5	2	1	1	1	1	1	3	3	8
PTID1135	26	Cisgender male	Yes	Homosexual or "gay"	Yes	More	Arizona	6 - Graduate/professional degr	4 - $18,000 to $23	1-6 months	7	2 - moderate	4	4	3	3	3	2	3	1	1	2	3	1	2	4	12
PTID1136	32	Cisgender male	Yes	Homosexual or "gay"	No	Black	Minnesota	4 - College degree	6 - $30,000 to $59	More than 1 year	7	4 - extremel	5	5	5	5	3	3	4	1	3	3	1	1	1	5	14
PTID1138	30	Cisgender male	Yes	Homosexual or "gay"	No	White	Washington	4 - College degree	1 - Less than $6,0	Less than 1 month	7	3 - very muc	5	3	3	3	2	3	4	1	1	1	1	1	2	4	9
PTID1139	25	Cisgender male	Yes	Homosexual or "gay"	No	White	North Carolina	4 - College degree	7 - $60,000 or mor	More than 1 year	7	4 - extremel	5	5	5	5	5	5	2	1	1	1	1	1	1	5	10
PTID1140	38	Cisgender male	Yes	Homosexual or "gay"	No	White	Massachusetts	6 - Graduate/professional degr	6 - $30,000 to $59	More than 1 year	6	1 - slighlty	2	4	4	4	1	3	3	2	2	2	3	2	2	4	15
PTID1141	20	Cisgender male	Yes	Homosexual or "gay"	No	Asian	Massachusetts	4 - College degree	7 - $60,000 or mor	More than 1 year	7	2 - moderate	5	2	1	3	1	1	3	3	4	3	3	3	3	3	19
PTID1143	29	Cisgender male	Yes	Homosexual or "gay"	No	White	Maine	4 - College degree	6 - $30,000 to $59	7-12 months	7	3 - very muc	4	4	3	4	2	5	4	1	1	1	2	1	4	2	8
PTID1144	25	Cisgender male	Yes	Bisexual	No	White	Missouri	4 - College degree	3 - $12,000 to $17	Less than 1 month	7	3 - very muc	5	3	3	4	4	4	3	1	1	1	1	1	1	5	10
PTID1146	37	Cisgender male	Yes	Homosexual or "gay"	No	White	Minnesota	4 - College degree	6 - $30,000 to $59	More than 1 year	6	3 - very muc	1	1	1	1	2	4	3	3	3	4	4	3	2	4	21
PTID1147	29	Cisgender male	Yes	Homosexual or "gay"	No	White	North Carolina	3 - Some college (no degree)	6 - $30,000 to $59	1-6 months	6	2 - moderate	3	3	1	3	4	4	2	1	1	1	1	1	5	1	6
PTID1148	29	Cisgender male	Yes	Homosexual or "gay"	No	More	New York	4 - College degree	6 - $30,000 to $59	More than 1 year	6	0 - not at a	1	1	1	1	1	1	4	1	1	1	1	1	1	5	10
PTID1149	26	Cisgender male	Yes	Homosexual or "gay"	No	More	New York	2 - High schoool or GED	7 - $60,000 or mor	More than 1 year	7	0 - not at a	2	2	2	2	2	1	2	3	3	3	3	4	2	4	20
PTID1150	31	Cisgender male	Yes	Homosexual or "gay"	No	White	Arizona	3 - Some college (no degree)	7 - $60,000 or mor	More than 1 year	5	2 - moderate	5	5	5	5	5	5	3	2	3	3	1	3	5	1	13
PTID1152	31	Transgender male (female-to-male)	Yes	Other (Specify):	No	White	California	3 - Some college (no degree)	6 - $30,000 to $59	More than 1 year	7	1 - slighlty	1	5	2	1	1	3	3	3	3	3	3	3	3	3	18
PTID1153	19	Cisgender male	Yes	Homosexual or "gay"	Yes	White	Connecticut	3 - Some college (no degree)	4 - $18,000 to $23	1-6 months	6	1 - slighlty	5	5	5	3	3	3	4	3	2	2	2	3	3	3	15
PTID1155	32	Cisgender male	Yes	Homosexual or "gay"	No	White	Florida	6 - Graduate/professional degr	7 - $60,000 or mor	More than 1 year	7	0 - not at a	4	4	4	3	4	4	2	1	2	1	2	4	1	5	15
PTID1157	64	Cisgender male	Yes	Homosexual or "gay"	No	More	Alabama	6 - Graduate/professional degr	7 - $60,000 or mor	More than 1 year	7	3 - very muc	3	3	3	4	2	3	2	2	2	2	2	2	3	3	13
PTID1158	33	Cisgender male	Yes	Homosexual or "gay"	No	White	Ohio	2 - High schoool or GED	3 - $12,000 to $17	More than 1 year	7	4 - extremel	5	5	5	5	5	5	4	1	1	1	1	1	1	5	10
PTID1159	35	Cisgender male	Yes	Homosexual or "gay"	Yes	White	New Jersey	4 - College degree	7 - $60,000 or mor	More than 1 year	7	3 - very muc	3	2	1	3	1	2	3	4	4	3	4	4	1	5	24
PTID1160	24	Cisgender male	Yes	Homosexual or "gay"	No	White	Pennsylvania	4 - College degree	7 - $60,000 or mor	7-12 months	7	3 - very muc	4	5	3	5	3	4	3	2	5	4	4	4	5	1	20
PTID1162	23	Cisgender male	Yes	Homosexual or "gay"	Yes	White	Rhode Island	2 - High schoool or GED	2 - $6,000 to $11,	Less than 1 month	3	2 - moderate	4	4	4	3	2	2	4	2	2	2	1	2	3	3	12
PTID1163	53	Cisgender male	Yes	Bisexual	No	White	Arizona	4 - College degree	7 - $60,000 or mor	1-6 months	7	0 - not at a	1	4	3	5	5	5	2	1	1	1	3	1	1	5	12
PTID1164	32	Cisgender male	Yes	Bisexual	Yes	White	California	6 - Graduate/professional degr	1 - Less than $6,0	More than 1 year	6	2 - moderate	4	1	3	3	2	1	2	4	4	4	3	2	4	2	19
PTID1165	58	Cisgender male	Yes	Homosexual or "gay"	No	White	West Virginia	4 - College degree	3 - $12,000 to $17	More than 1 year	6	2 - moderate	5	3	4	5	5	2	3	2	3	2	4	2	1	5	18
PTID1166	31	Cisgender male	Yes	Bisexual	No	White	New York	3 - Some college (no degree)	7 - $60,000 or mor	1-6 months	4	1 - slighlty	4	3	4	5	3	2	2	1	1	1	1	1	1	5	10
PTID1167	70	Cisgender male	Yes	Homosexual or "gay"	No	White	Ohio	4 - College degree	3 - $12,000 to $17	More than 1 year	7	4 - extremel	4	4	4	4	4	4	3	2	2	2	2	2	4	2	12
PTID1168	19	Cisgender male	Yes	Homosexual or "gay"	No	Asian	Massachusetts	3 - Some college (no degree)	5 - $24,000 to $29	1-6 months	6	1 - slighlty	3	3	2	2	3	2	4	3	2	2	2	1	1	5	15
PTID1169	39	Cisgender male	Yes	Other (Specify):	No	More	Tennessee	3 - Some college (no degree)	5 - $24,000 to $29	7-12 months	7	4 - extremel	5	5	5	5	5	5	4	1	1	1	1	1	5	1	6
PTID1170	44	Cisgender male	Yes	Homosexual or "gay"	No	White	Georgia	6 - Graduate/professional degr	7 - $60,000 or mor	More than 1 year	7	1 - slighlty	3	4	2	4	5	5	2	5	1	1	1	1	5	1	10
PTID1171	21	Cisgender male	Yes	Bisexual	Yes	White	California	4 - College degree	7 - $60,000 or mor	1-6 months	7	3 - very muc	1	1	1	1	1	1	4	2	2	2	3	3	3	3	15
PTID1172	39	Cisgender male	Yes	Bisexual	No	White	Montana	2 - High schoool or GED	7 - $60,000 or mor	1-6 months	7	1 - slighlty	4	5	4	4	4	4	4	1	1	1	1	1	4	2	7
PTID1173	43	Cisgender male	Yes	Homosexual or "gay"	No	White	New York	6 - Graduate/professional degr	7 - $60,000 or mor	More than 1 year	7	3 - very muc	2	4	3	2	2	2	3	3	4	4	3	3	3	3	20
PTID1174	30	Cisgender male	Yes	Homosexual or "gay"	Yes	White	Arizona	2 - High schoool or GED	5 - $24,000 to $29	More than 1 year	7	2 - moderate	4	5	4	5	3	2	3	2	2	1	2	3	4	2	12
PTID1176	37	Cisgender male	Yes	Homosexual or "gay"	No	White	Georgia	3 - Some college (no degree)	6 - $30,000 to $59	1-6 months	6	1 - slighlty	5	5	5	5	5	5	4	1	1	1	1	1	5	1	6
PTID1180	51	Cisgender male	Yes	Homosexual or "gay"	No	White	Tennessee	4 - College degree	1 - Less than $6,0	7-12 months	2	2 - moderate	4	3	3	4	5	5	4	1	1	1	1	1	1	5	10
PTID1219	28	Cisgender male	Yes	Bisexual	Yes	Other	New York	3 - Some college (no degree)	2 - $6,000 to $11,	1-6 months	7	2 - moderate	4	5	4	4	5	4	2	2	2	2	1	2	2	4	13
PTID1267	36	Cisgender male	Yes	Homosexual or "gay"	No	White	Florida	3 - Some college (no degree)	6 - $30,000 to $59	1-6 months	7	1 - slighlty	5	5	5	5	3	5	4	1	1	1	1	1	5	1	6
PTID1268	24	Cisgender male	Yes	Homosexual or "gay"	Yes	White	Illinois	4 - College degree	7 - $60,000 or mor	1-6 months	7	1 - slighlty	3	3	3	3	2	2	3	1	1	1	2	2	3	3	10

## Sheet: Data Dictionary 
Original Variable Name	Label	Variable Name	Data Type	Format	Additonal Notes
id	Serial Number	id	Continuous	1 - ∞
ptid	Participant ID	ptid	Continous	PTID001 - PTIDXXX
Duration (in seconds)	Duration (in seconds)	duration	Continous	1 - ∞
Q86	How old are you?	age	Continous	1 - ∞
Q87	How would you describe your gender identity?	pt_gender_identity	Dichotomous	Cisgender male/ Transgender male (female-to-male)
Q88	With whom do you have sex (select all that apply)? - Selected Choice	partner_gender_identity	Categorical, Multiple Select	Cisgender men/Cisgender women/Transgender men (female-to-male)/Transgender women (male-to-female)/Gender nonbinary or nonconforming
Q89	Do you know your HIV status?	known_HIV_status	Character	Yes, HIV Negative	Eligibility Criteria
Q90	Are you currently taking oral pre-exposure prophylaxis (PrEP) for HIV prevention (e.g., Truvada or Descovy for PrEP)?	PrEP_Status	Character	Yes	Eligibility Criteria
Q91	Have you been sexually active over the past 3 months?	sex_past3mnths	Character	Yes	Eligibility Criteria
Q4	Do you think of yourself as: (select one) - Selected Choice	sexorient	Categorical	Homosexual or 'gay'/ Bisexual/ Other(Specify)
Q4_4_TEXT	Do you think of yourself as: (select one) - Other (Specify): - Text	sexorient2	Character	Respondent Entry
Q5	Do you consider yourself Hispanic or Latino?	H_L	Dichotomous	Yes/No
Q6	How you would describe your racial identity (select all that apply)? - Selected Choice	race	Categorical, Multiple Select	Asian/American Indian or Alaska Native/ Black or African American/Native Hawaiian or Other Pacific Islander/White/More than One Race/ Other (Specify):
Q6_6_TEXT	How you would describe your racial identity (select all that apply)? - Other (Specify): - Text	race_others	Character	Respondent Entry
		race_cat	Categorical	Asian/American Indian or Alaska Native/ Black or African American/White/More than One Race
Q7	What is your current relationship status? - Selected Choice	cur_relationship_status	Categorical	Single/Married/Separated/Divorced/In a domestic partnership (living with a committed partner)/In a committed relationship (not married and not living together)
Q120	50 States, D.C. and Puerto Rico	state	Character	Drop Down List of US 50 States
Q82	education	education	Categorical	1: Less than high school/ 2: High school or GED/ 3: Some college (no dregree)/ 4:College Degree/ 5:Some graduate work (no degree)/ 6: Graduate/professional degree	Further collapsed in final reporting
Q83	annualincome	annualincome	Categorical	1: Less than $6,000/ 2: $6,000 to $11,999/ 3: $12,000 to $17,999/ 4: $18,000 to $23,999/ 5: $24,000 to $29,999/ 6: $30,000 to $59,999/ 7: $60,000 or more	Further collapsed in final reporting
Section 8: Social Networks
Q58	How long have you been using Grindr?	Q58	Categorical	0: Less than 1 year/ 1: 1 -2 years/ 2: 3 - 5 years/ 3: More than 5 years/ 4: Prefer not to Answer
Q59	Have you ever met anyone in person who you first connected with via Grindr?	Q59	Categorical	Yes/ No/ Prefer not to answer
Q60	How many individuals from Grindr have you met in person?	Q60	Continuous	0 - ∞
Q61	What was your primary motivation for meeting this individual/these individuals? - Selected Choice	Q61	Categorical	One-time sexual hookup/ Find a regular sexual hookup/ Long-term relationship (sex and companionship)/ Short-term relationship (sex and companionship)/ Friendship/ Curiosity/experimentation/ Other (Specify: _____________)/ Prefer not to answer	No other(specify) variable since no data
Section 2: PrEP Use
Q11	How long have you been taking PrEP?	PrEP_duration	Categorical	1: Less than 1 month/ 2: 1 -6 months/ 3: 7 -1 2 months/ 4: More than 1 year
Q12	On average, over the past 3 months, how many days per week have you taken your PrEP as prescribed?	PrEP_adherance	Continuous (Character)	1 - 7 out of 7 days per week
	PrEP_adherence_cont	PrEP_adherence_cont	Continous	1 - 7
	PrEPadherance	PrEPadherance	Dichtomous	1 (>=4 times/week): Adherant / 0 (<4 times/week) : Not adherant
Q13	What is your primary motivation for being on PrEP? - Selected Choice	PrEP_motivation	Categorical	Prevent potential HIV infection/ Recommended by a physician/ Recommended by a friend/ Recommended by a partner/ Recommended by a family member/ Other (Specify: _____________)/ Prefer not to answer
Q13_6_TEXT	What is your primary motivation for being on PrEP? - Other (Specify): - Text	PrEP_motivation_others	Character	Respondent Entry
Q14	Have you ever participated in a research study related to substance use or PrEP?	prvsparticipation_PrEP_research	Dichotomous	Yes/No
Q15_1	How much do you worry about making sure you take your PrEP on a daily basis?	daily_PrEP_worry	Categorical	0: not at all/ 1: slightly/ 2: moderately/ 3: very much so/ 4: extremely	Further collapsed in final reporting
Section 3: Sexual History
Q17	1. How long ago was your most recent HIV test?	last_HIV_test	Categorical	Within the last 3 months/ 3-6 months ago/ 6-12 months ago/ More than 1 year ago/ Prefer not to answer
Q18	2. What was your primary reason for seeking your most recent HIV test? - Selected Choice	last_HIV_test_reason	Categorical	I was feeling ill/ I had sex without a condom/ I had sex with someone who is HIV positive/ I was sexually assaulted/ I have had many sexual partners/ My partner was unfaithful/ My partner told me to get tested/ My partner was ill or died/ My child was ill or died/I was taking care of someone with HIV/ I was offered a test by a health provider as routine part of care (e.g., because I am on PrEP)/ …
Q18_14_TEXT	2. What was your primary reason for seeking your most recent HIV test? - Other (Specify): - Text	last_HIV_test_reason_others	Character	Respondent Entry
Q19	3. Have you been diagnosed with a sexually transmitted infection (STI; e.g., chlamydia, gonorrhea, syphilis) in the past 3 months?	STI_past3mnths	Dichotomous	Yes/ No
Q20	4. Which STI(s) have you been diagnosed with in the last 3 months (select all that apply)? - Selected Choice	sti	Categorical, Multiple Select	Chlamydia/ Gonorrhea/ Herpes/ Hepatitis/ Human papillomavirus (HPV)/ Syphilis/ Trichomoniasis/ Other (Specify: _____________)/ Prefer not to answer	Other(Specify) not in this dataset
Q21	5. During the past 3 months, how many sexual partners have you had?	past_sexual_partners	Continuous	0 - ∞
Q23	7. During the past 3 months, how often did you use substances before or during sex?	SH_substanceuse_past3mnths	Categorical	0= Never/ 1 = Almost never/ 2 = Sometimes/ 3= Almost every time/ 4= Every time	Further collapsed in final reporting
Q24	8. During the past 3 months, how often did you use condoms during sex?	SH_condom_use	Categorical
Section 5: Attitudes about Digital Pill Technology
Q33_1 - Q33_10	System Usability Scale	sus_total	Continuous	0 - 100	For scoring, see SAS Code
Q35_1	11. Helping you adhere to PrEP	Q35_1	Likert Categorical	1: not at all useful, 2: slightly useful, 3: moderately useful, 4: very useful, 5: extremely useful	Further collapsed in final reporting
Q35_2	12. Helping someone who is brand new to taking PrEP adhere to PrEP	Q35_2	Likert Categorical
Q35_3	13. Helping to hold you accountable for your PrEP adherence	Q35_3	Likert Categorical
Q35_4	14. Helping to access information about your past PrEP adherence on your phone	Q35_4	Likert Categorical
Q35_5	15. Assisting the research team in monitoring your PrEP adherence	Q35_5	Likert Categorical
Q36_1	To what degree would you trust that the digital pill system would accurately provide information on your daily adherence to PrEP?	Q36_1	Likert Categorical	1: not at all trusting, 2: slightly trusting, 3: moderately trusting, 4: very trusting, 5: extremely trusting	Further collapsed in final reporting
Q37_1	17. A wearable device paired with the digital pill (e.g., Fitbit or Apple Watch) that would collect biometric information (e.g., heart rate, respiratory rate, oxygen saturation, temperature) while you take your PrEP	Q37_1	Likert Categorical	1: not at all willing, 2: slightly willing, 3: moderately willing, 4: very willing, 5: extremely willing	Further collapsed in final reporting
Q37_2	18. Text messages asking about your substance use and sexual activity	Q37_2	Likert Categorical
Q37_3	19. Phone calls asking about your substance use and sexual activity	Q37_3	Likert Categorical
Q37_4	20. Text messages asking about your general daily activities and locations	Q37_4	Likert Categorical
Q37_5	21. Phone calls asking about your general daily activities and locations	Q37_5	Likert Categorical
Q104	22. If you miss a dose of PrEP while using the digital pill system, who do you think should reach out to let you know about your missed dose (select all that apply)? - Selected Choice	Q104	Categorical, Multiple Select	Your regular doctor/ Lead study physician involved in the research (principal investigator)/ Member of study team involved in the research/ Nurse outside of the study/ Pharmacist outside of the study/ Partner or significant other(s)/ Family member(s)/ Friend(s)/ Other (Specify: ____________)/ No one should reach out to me
Q104_9_TEXT	22. If you miss a dose of PrEP while using the digital pill system, who do you think should reach out to let you know about your missed dose (select all that apply)? - Other (Specify): - Text	Q104_9_TEXT	Character	Respondent Entry
Q38	23. If you participated in a 3-month study using digital pills, when would you want to be informed about your missed PrEP doses?	Q38	Categorical	After every missed dose/ If my missed doses were causing me to lose protection against HIV / If the research team noticed any patterns in when I was missing doses (e.g., consistently missing doses on the weekends)/ At each study visit (once a month)/ At the end of the study (after 3 months)/ I wouldn’t want to receive feedback about my missed doses at all
Q39	24. How would you feel if a member of the study team reached out to you after you missed a dose of PrEP (select all that apply)? - Selected Choice	Q39	Categorical, Multiple Select	Thankful for being notified of a missed dose/ Guilty for not taking my PrEP/ Embarrassed that someone else could see that I missed a dose/ Indifferent to being contacted about my missed dose/ Other (Specify: _____________) / No one should reach out to me
Q39_5_TEXT	24. How would you feel if a member of the study team reached out to you after you missed a dose of PrEP (select all that apply)? - Other (Specify): - Text	Q39_5_TEXT	Character	Respondent Entry
Q40	25. What kind of contact would be most helpful for you to receive as a reminder if the research team detected that you missed a dose of PrEP (select all that apply)? - Selected Choice	Q40	Categorical, Multiple Select	Reminder notification in digital pill smartphone app / Automated text message reminder/ Automated phone call reminder/ Phone call from member of the study team/ Brief text message interaction (<5 minutes) on strategies for remembering to take your PrEP in the future/ Text message reminders with educational information about sexual health and the importance of PrEP in general/ Other (Specify: ____…
Q40_7_TEXT	25. What kind of contact would be most helpful for you to receive as a reminder if the research team detected that you missed a dose of PrEP (select all that apply)? - Other (Specify): - Text	Q40_7_TEXT	Character	Respondent Entry
Q41	26. How often would you want to see your own PrEP adherence information from the digital pill?	Q41	Categorical	Daily (or on demand in smartphone app)/ Once a week/ Once a month/ Only if I miss a dose/ I don’t want to see my adherence information
Q42_1	27. Number of pills you took each week (e.g., “you took 5/7 PrEP pills this week”)	Q42_1	Likert Categorical	1: not at all useful, 2: slightly useful, 3: moderately useful, 4: very useful, 5: extremely useful	Further collapsed in final reporting
Q42_2	28. Percentage of prescribed pills you took each week (e.g., “you took 75% of your PrEP pills this week”)	Q42_2	Likert Categorical
Q42_3	29. Visual record of all doses taken (e.g., calendar in smartphone app)	Q42_3	Likert Categorical
Q42_4	30. Other (Specify):	Q42_4	Select Choice from Q42
Q42_4_TEXT	30. Other (Specify): - Text	Q42_4_TEXT	Character	Respondent Entry
Q43_1	31. Access to free PrEP	Q43_1	Likert Categorical	1: not at all important, 2: slightly important, 3: moderately important, 4: very important, 5: extremely important
Q43_2	32. Money for participating in the study	Q43_2	Likert Categorical
Q43_3	33. Opportunity to talk about adherence with study team members	Q43_3	Likert Categorical
Q43_4	34. Access to your personal adherence information	Q43_4	Likert Categorical
Q43_5	35. Contribution to research on whether the digital pill will benefit others	Q43_5	Likert Categorical
Q44_1	36. In some studies, researchers may not want to notify you immediately if they detect that you missed a dose of your PrEP, so that they can more accurately assess how useful the digital pill system is. To what extent do you think this is responsible?	Q44_1	Likert Categorical	1: not at all responsible, 2: slightly responsible, 3: moderately responsible, 4: very responsible, 5: extremely responsible
Q45_1	37. Based on what you know about the digital pill, to what degree would you be willing to participate in a study that uses digital pills to measure how you take your PrEP?	Q45_1	Likert Categorical	1: not at all willing, 2: slightly willing, 3: moderately willing, 4: very willing, 5: extremely willing
Q46	38. What is the primary reason that you would be willing to participate in this type of study? - Selected Choice	Q46	Categorical	To help improve your PrEP adherence/ To help you track your past PrEP adherence on your phone/ To contribute to research related to digital pills and PrEP adherence /To receive financial compensation for participating in the study/To receive free PrEP for the duration of the study/Other (Specify: _____________)	Question asked only to those who answered > not at all wiliing
Q46_6_TEXT	38. What is the primary reason that you would be willing to participate in this type of study? - Other (Specify): - Text	Q46_6_TEXT	Character	Respondent Entry
Section 6: Attitudes about Sharing Digital Pill Data
Q49_1	1.Which of the following reflects how you would feel about the research team knowing this private information?	consent	Likert Categorical	1: not at all concerned, 2: slightly concerned, 3: moderately concerned, 4: very concerned, 5: extremely concerned
Q50_1	2. Lead study physician involved in the research	consent2PI	Likert Categorical	1: not at all willing, 2: slightly willing, 3: moderately willing, 4: very willing, 5: extremely willing	Some categories are collapsed in final reporting
Q50_2	3. Entire study team involved in the research	consent2studyteam	Likert Categorical
Q50_3	4. Your primary care physician or PrEP prescriber	consent2PCP	Likert Categorical
Q50_4	5. All health care providers involved in your regular care	consent2allHCP	Likert Categorical
Q50_5	6. Nurse(s) not involved in the research	consent2nurse	Likert Categorical
Q50_6	7. Pharmacist(s) not involved in the research	consent2pharma	Likert Categorical
Q50_7	8. Partner or significant other(s)	consent2partner	Likert Categorical
Q50_8	9. Casual sexual partner(s)	consent2casual	Likert Categorical
Q50_9	10. Family member(s)	consent2family	Likert Categorical
Q50_10	11. Friend(s)	consent2friends	Likert Categorical
Q50_11	12. Public health organization or agency (e.g., CDC, WHO)	consent2PHO	Likert Categorical
Q50_12	13. Insurance company	consent2insurancecompany	Likert Categorical
Q50_13	14. Pharmaceutical company that makes the medication (i.e., PrEP)	consent2PrEPcompany	Likert Categorical
Q50_14	15. Company that makes the digital pill	consent2DPScompany	Likert Categorical
Q50_15	16. Company that makes the smartphone application used with the digital pill	consent2appcompany	Likert Categorical
Q51_1	17. Lead study physician involved in the research	concern2PI	Likert Categorical	1: not at all concerned, 2: slightly concerned, 3: moderately concerned, 4: very concerned, 5: extremely concerned	Some categories are collapsed in final reporting
Q51_2	18. Entire study team involved in the research	concern2studyteam	Likert Categorical
Q51_3	19. Your primary care physician or PrEP prescriber	concern2PCP	Likert Categorical
Q51_4	20. All health care providers involved in your regular care	concern2allHCP	Likert Categorical
Q51_5	21. Nurse(s) not involved in the research	concern2nurse	Likert Categorical
Q51_6	22. Pharmacist(s) not involved in the research	concern2pharma	Likert Categorical
Q51_7	23. Partner or significant other(s)	concern2partner	Likert Categorical
Q51_8	24. Casual sexual partner(s)	concern2casual	Likert Categorical
Q51_9	25. Family member(s)	concern2family	Likert Categorical
Q51_10	26. Friend(s)	concern2friends	Likert Categorical
Q51_11	27. Public health organization or agency (e.g., CDC, WHO)	concern2PHO	Likert Categorical
Q51_12	28. Insurance company	concern2insurancecompany	Likert Categorical
Q51_13	29. Pharmaceutical company that makes the medication (i.e., PrEP)	concern2PrEPcompany	Likert Categorical
Q51_14	30. Company that makes the digital pill	concern2DPScompany	Likert Categorical
Q51_15	31. Company that makes the smartphone application used with the digital pill	concern2appcompany	Likert Categorical
Q52_1	32. Smartphone data (e.g., geographic location, battery level, text messaging, frequency of use of the app connected to the digital pill system)	additionalconsent1	Likert Categorical	1: not at all willing, 2: slightly willing, 3: moderately willing, 4: very willing, 5: extremely willing
Q52_2	33. Self-collected blood work (e.g., a finger prick that you do yourself) that you mail to the study team	additionalconsent2	Likert Categorical
Q53	34.In the future, if research shows that digital pills can be used to provide information that could help you with your PrEP adherence, how do you think your health care provider or medical team would use it (select all that apply)? - Selected Choice	Q53	Likert Categorical	Help you to take your PrEP more consistently/ Penalize you if you are not taking your PrEP consistently (e.g., stop prescribing it to you, report your PrEP nonadherence to an insurance company)/ Other (Specify: _____________)
Q53_3_TEXT	34. In the future, if research shows that digital pills can be used to provide information that could help you with your PrEP adherence, how do you think your health care provider or medical team would use it (select all that apply)? - Other (Specify): - Text	Q53_3_TEXT	Character	Respondent Entry
Q54	35. Which of the following statements best reflects your attitude about sharing information about your PrEP adherence from digital pills?	Q54	Likert Categorical	I would be more trusting with sharing my PrEP adherence information if my information was used for research purposes only/ I would be more trusting with sharing my PrEP adherence information if my information was used for my clinical care only/ I would be equally trusting with sharing my PrEP adherence information in both contexts (research and clinical care)/ I would not trust sharing my PrEP ad…
Q105	36. If a research study anonymized your personal information, would you be willing to allow them to store your PrEP adherence data from the digital pill in a data bank for other researchers to use?	anon_databank_consent	Dichtomous	yes/no
Section 7: Medical Mistrust
Medical Mistrust Score	Medical Mistrust Score (Culmative score of Q56_1, Q56_2, Q56_3, Q56_4, Q56_5, Q56_6r)	medical_mistrust_score	Continous
Section 9: Substance Use
Q80	drug_inject	drug_inject	Categorical	0: No, Never/ 1:Yes, in the past 3 months/ 2:No, in the past 3 months	Missing - 2
SC0	CAGEScore	CAGEScore	Categorical	2/3/4	Eligibility Criteria
SC1	Tobacco_Score	Tobacco_Score	Continuous	0 - ∞
		tobaccocat	Categorical	1 = Low Risk/ 2- Moderate Risk/ 3 = High Risk	WHO ASSIST Scoring
SC2	Alcohol_Score	Alcohol_Score	Continuous	0 - ∞
		alcoholcat	Categorical	1 = Low Risk/ 2- Moderate Risk/ 3 = High Risk	WHO ASSIST Scoring
SC3	Cannabis_Score	Cannabis_Score	Continuous	0 - ∞
		cannabiscat	Categorical	1 = Low Risk/ 2- Moderate Risk/ 3 = High Risk	WHO ASSIST Scoring
SC4	Cocaine_Score	Cocaine_Score	Continuous	0 - ∞
		cocainecat	Categorical	1 = Low Risk/ 2- Moderate Risk/ 3 = High Risk	WHO ASSIST Scoring
SC5	Amphetamine_Score	Amphetamine_Score	Continuous	0 - ∞
		amphetcat	Categorical	1 = Low Risk/ 2- Moderate Risk/ 3 = High Risk	WHO ASSIST Scoring
SC6	Inhalants_Score	Inhalants_Score	Continuous	0 - ∞
		ihalantcat	Categorical	1 = Low Risk/ 2- Moderate Risk/ 3 = High Risk	WHO ASSIST Scoring
SC7	Sedatives_Score	Sedatives_Score	Continuous	0 - ∞
		sedativecat	Categorical	1 = Low Risk/ 2- Moderate Risk/ 3 = High Risk	WHO ASSIST Scoring
SC8	Hallucinogens_Score	Hallucinogens_Score	Continuous	0 - ∞
		hallucinogencat	Categorical	1 = Low Risk/ 2- Moderate Risk/ 3 = High Risk	WHO ASSIST Scoring
SC9	Opioids_Score	Opioids_Score	Continuous	0 - ∞
		opiodcat	Categorical	1 = Low Risk/ 2- Moderate Risk/ 3 = High Risk	WHO ASSIST Scoring
SC10	Other_Score	Other_Score	Continuous	0 - ∞
		othercat	Categorical	1 = Low Risk/ 2- Moderate Risk/ 3 = High Risk	WHO ASSIST Scoring
SC11	Total_SUI_score	Total_SUI_score	Continuous	0 - ∞
